# Supplementary material for: Antimicrobial Oleogel Containing Sustainably Prepared Silver-Based Nanomaterials for Topical Application
Source: J Funct Biomater. 2023 Dec 20;15(1):4. doi: 10.3390/jfb15010004 (PMC10817458; doi:10.3390/jfb15010004)
Supplement: Supplementary file 1 [file jfb-15-00004-s001.zip]

Archive with 1 entries (1 files):
- jfb-2726554-supplementary.pdf
